# Supplementary material for: Production of exopolysaccharide by strains of Lactobacillus plantarum YO175 and OF101 isolated from traditional fermented cereal beverage
Source: PeerJ. 2018 Oct 10;6:e5326. doi: 10.7717/peerj.5326 (PMC6186159; doi:10.7717/peerj.5326)
Supplement: Data S1 [file peerj-06-5326-s002.xlsx]

## Sheet: Sheet1
Temperature (°C)	YO175 (R1)	YO175 (R2)	YO175 (R3)	Mean	OF101 (R1)	OF101 (R2)	OF101 (R3)	Mean
20	0.5	0.52	0.57	0.53	0	0	0.2	0.2
25	0.81	0.7	0.8	0.77	0.1	0.3	0.53	0.31
30	1.66	1.49	1.53	1.56	1.13	0.96	1	1.03
37	1.33	1.52	1.65	1.5	0.77	0.93	0.7	0.8
45				0.46	0.2	0.1	0	0.1
Carbon sources	YO175 (R1)	YO175 (R2)	YO175 (R3)	Mean	OF101 (R1)	OF101 (R2)	OF101 (R3)	Mean
Glucose	0.8	1.02	1	0.94	0.57	0.68	0.61	0.62
Sucrose	1.4	1.6	1.8	1.59	1.1	1.1	1	1.07
Lactose	1.64	1.5	1.3	1.48	1.04	1	1.05	1.03
Galactose	0.81	0.8	1	0.87	0.4	0.33	0.5	0.41
Sucrose concentration (%)	YO175 (R1)	YO175 (R2)	YO175 (R3)	Mean	OF101 (R1)	OF101 (R2)	OF101 (R3)	Mean
10	1.19	1	1.2	1.13	1	0.8	0.9	0.9
20	1.6	1.5	1.82	1.64	1.05	1.1	1	1.05
30	1.5	1.66	1.4	1.52	0.5	0.9	0.7	0.71
40	1.65	1.4	1.3	1.45	0.76	0.6	0.5	0.62
50	1.25	1.05	1	1.1	0.3	0.38	0.4	0.36
Organic Nitrogen (25 g/L)	YO175 (R1)	YO175 (R2)	YO175 (R3)	Mean	OF101 (R1)	OF101 (R2)	OF101 (R3)	Mean
Yeast extract	1.59	1.5	1.8	1.63	1.05	0.98	1	1.01
Beef extract	1.22	1.1	1.13	1.15	0.88	0.8	0.78	0.82
Tryptone	1.5	1.3	1.64	1.48	0.97	0.75	0.8	0.84
Peptone	0.8	0.7	0.81	0.77	0.7	0.8	0.81	0.77
Inorganic Nitrogen (2 g/L)	YO175 (R1)	YO175 (R2)	YO175 (R3)	Mean	OF101 (R1)	OF101 (R2)	OF101 (R3)	Mean
Ammonium sulphate	1.66	1.43	1,59	1.56	1	1	1	1
Ammonium nitrate	1.5	1.5	1.53	1.51	0.8	0.6	1	0.8
Ammonium chloride	1.3	1.5	1.64	1.48	0.8	0.63	0.7	0.71
Tri-ammonium citrate	1.32	1.44	1.35	1.37	0.8	0.7	0.75	0.75
Sodium nitrite	1.6	1.1	1.2	1.3	0.6	0.77	0.67	0.68
Potassium nitrate	1.35	1	1.2	1.15	0.7	0.7	0.76	0.72
Cultivation time (hr)	YO175 (R1)	YO175 (R2)	YO175 (R3)	Mean	OF101 (R1)	OF101 (R2)	OF101 (R3)	Mean
12	0.3	0.28	0.32	0.3	0.1	0.1	0.1	0.1
24	1.6	1.83	1.67	1.7	0.89	0.73	0.66	0.76
36	1.85	1.56	1.57	1.66	1	1.2	0.8	1
48	1.63	1.7	1.71	1.68	1.07	0.87	1.3	1.08
60	1.4	1.6	1.5	1.5	1	1.1	0.96	1.02
72	1.41	1.33	1.4	1.38	0.7	0.8	0.66	0.72
84	1	1.09	1.42	1.17	0.71	0.62	0.65	0.66
96	1.1	1.1	0.8	1	0.61	0.6	0.6	0.6
Initial pH	YO175 (R1)	YO175 (R2)	YO175 (R3)	Mean	OF101 (R1)	OF101 (R2)	OF101 (R3)	Mean
6	1.62	1.34	1.57	1.51	0.66	0.72	0.57	0.65
6.5	1.7	1.61	1.5	1.6	0.83	1.2	1	1.01
7	1.88	1.63	1.65	1.72	1.4	1	0.9	1.1
8	1.4	1.6	1.5	1.5	0.82	0.87	0.77	0.82

## Sheet: Sheet2
Concentrations	Abs 517nm of EPS-YO175 for 3 readings	DPPH activity for 3 readings	Abs 517nm of EPS-OF101 for 3 readings	DPPH activity for 3 readings	Control
0	0	0	0	0	0
0.5	29.4	22.3	31.3	18.9	38.7
1	29.9	28.3	33.5	21.3	49.7
1.5	30.7	35.3	36.3	27.4	59.8
2	30.9	39.1	37.1	32.8	64.3
2.5	31.3	46.5	37.9	40.8	69.1
3	32.2	50.7	38.4	47.6	74.2
3.5	32.8	54.3	39.1	49.5	80.4
4	33	56.9	39.9	50.8	81.1
blank	0.0488
Superoxide radical scavenging activity
Concentrations	Abs 325nm of EPS-YO175 at 0 min for 3 readings	Abs 325nm of EPS-YO175 at 10 min for 3 readings	Superoxide scavenging activity for 3 readings	Abs 325nm of EPS-OF101 at 0 min for 3 readings	Abs 325nm of EPS-OF101 at 10 min for 3 readings	Superoxide scavenging activity for 3 readings	Abs 325nm of control at 10 min for 3 readings
0	0	0	0	0	0	0	0
0.5	54.1	55.1	43.2	58.4	54.5	23	41.1
1	56.6	57.7	55.7	55.3	56.6	27.8	52.7
1.5	57.3	58.4	62.1	59.7	61	31.4	62.9
2	62.8	64.1	69.8	61.3	62.5	35.7	68.4
2.5	68.9	70.2	77.6	63.2	64.3	38.9	75.1
3	75.3	76.4	82.6	68.1	69.1	41.8	81.2
3.5	77.2	78.1	86.3	72.6	73.7	42.6	88.4
4	84.2	84.8	89.4	78.9	78.9	45.2	90.1
Reducing power activity
Concentration	Abs 700nm of EPS-YO175 for 3 readings	Abs 700nm of EPS-OF101 for 3 readings	Abs 700nm of control for 3 readings
0	0	0	0
0.2	0.17	0.11	0.33
0.4	0.21	0.19	0.49
0.6	0.25	0.23	0.55
0.8	0.28	0.24	0.62
1	0.31	0.26	0.71
1.2	0.37	0.28	0.76
1.4	0.39	0.31	0.87
1.6	0.41	0.34	0.94
Hydroxyl radical scavenging activity
Concentration	Abs 624nm of EPS-YO175 for 3 readings	Hydroxyl radical scavenging activity for 3 readings	Abs 624nm of EPS-OF101 for 3 readings	Hydroxyl radical scavenging activity for 3 readings
0	0	0	0	0
0.5	45.6	33	37.6	22
1	58.1	37.6	39.1	26.8
1.5	68.5	41.3	47.2	27
2	72.6	45.8	55	31.2
2.5	77.4	53.2	58.7	37.9
3	82.6	57.1	62.1	44.7
3.5	88.8	62.3	66	49.2
4	91.2	66	74.3	52.3
